# Supplementary material for: Comparison of the Relationship between Visual Acuity and Motor Function in Non-Elderly and Elderly Adults
Source: J Clin Med. 2023 Mar 3;12(5):2008. doi: 10.3390/jcm12052008 (PMC10003822; doi:10.3390/jcm12052008)
Supplement: Supplementary file 1 [file jcm-12-02008-s001.zip]

Archive with 1 entries (1 files):
- jcm-2197155-supplementary.pdf
